# Supplementary material for: Unusual double ligand holes as catalytic active sites in LiNiO2
Source: Nat Commun. 2023 Apr 13;14:2112. doi: 10.1038/s41467-023-37775-4 (PMC10102180; doi:10.1038/s41467-023-37775-4)
Supplement: Supplementary file 2 — Source data [file 41467_2023_37775_MOESM2_ESM.xlsx]

## Sheet: Figure 2a
A synchrotron XRD pattern (18 keV incident beam energy, λ = ~0.6888 Å) and a Rietveld refinement fit

## Sheet: Figure 3a
Fourier transforms of k3-weigted EXAFS spectra of LiNiO2, LiCoO2 (R-3m) and NiO

## Sheet: Figure 3b
XANES spectra of LiNiO2 and Ni references (NiO, Ni(OH)2, and KNiIO6) at the Ni K edge

## Sheet: Figure 3c
TEY-XAS spectra of LiNiO2 at the Ni L3,2 edges, along with NiO and γ-NiOOH as the Ni references

## Sheet: Figure 3d
TEY-XAS spectra of LiNiO2 at the O K edge, along with NiO and γ-NiOOH as the O references.

## Sheet: Figure 4b
Linear sweep voltammograms of LiNiO2, NiO-derived NiOOH, IrO2 (99.9% metal basis, Adamas-beta) and carbon (Vulcan XC-72R) in Ar-saturated 1 M KOH solution, along with the corresponding Pt ring current shown in the inset (the onset potential of OER indicated by arrows)

## Sheet: Figure 4c
Tafel plots of LiNiO2, NiO-derived NiOOH, IrO2 (99.9% metal basis, Adamas-beta) and carbon (Vulcan XC-72R) in Ar-saturated 1 M KOH solution

## Sheet: Figure 4d
OER activity comparison of the as-prepared LiNiO2 to LiMO2 (M = Co and Fe), and RMO3 (R = Rare earth elements, M = Fe, Co and Ni) and other uniary 3d transition metal catalysts

## Sheet: Figure 4e
Stability test of LiNiO2 in 1 M KOH at 10 mA cm-2 (on carbon paper) and (the inset of e) linear sweep voltammograms of LiNiO2 before and after the stability test

## Sheet: Figure 4f
Window-opening cyclic voltammograms of LiNiO2 in Fe-free 1 M KOH with stepwise decreasing the lower potential limits, showing the evolution of redox peaks (magnified in the corresponding insets) and the deterioration of OER current

[truncated: 64 more sheets: Figure 4g, Figure 5a, Figure 5b, Figure 6a, Figure 6b, Figure 6c, Figure 6d, Figure 7b, Figure 7c, Figure 7d, Figure 8a, Figure 8b, Figure 8c, Figure 8d, Supplementary Figure 1, Supplementary Figure 5a, Supplementary Figure 5b, Supplementary Figure 6, Supplementary Figure 7a, Supplementary Figure 7b …]
